# Supplementary material for: Plasmon-Enhanced Photocatalytic CO2 Reduction for Higher-Order Hydrocarbon Generation Using Plasmonic Nano-Finger Arrays
Source: Nanomaterials (Basel). 2023 May 27;13(11):1753. doi: 10.3390/nano13111753 (PMC10254476; doi:10.3390/nano13111753)
Supplement: Supplementary file 1 [file nanomaterials-13-01753-s001.zip]

Archive with 1 entries (1 files):
- nanomaterials-2399046-supplementary.pdf
